# Supplementary material for: Interplay of Pathogen-Induced Defense Responses and Symbiotic Establishment in Medicago truncatula
Source: Front Microbiol. 2017 May 30;8:973. doi: 10.3389/fmicb.2017.00973 (PMC5447765; doi:10.3389/fmicb.2017.00973)
Supplement: Supplementary file 5 [file Table_1.XLSX]

## Sheet: Sheet1
Table S1. Primers used in the study.
Primers	Primer sequences (5'-3')
MtMAPK3-qF	TGGTTGCTGTGAAGAAGATA	qRT-PCR
MtMAPK3-qR	TGAGTTCGGTGGTTATGTAA	qRT-PCR
MtMAPK6-qF	ACTGGCCCGTGTAACATCTG	qRT-PCR
MtMAPK6-qR	TCTTCTGACGGGGTACCGAT	qRT-PCR
MtNIN-qF	GGTCGCCGGTCGTCTTCT	qRT-PCR
MtNIN-qR	GCCTTGGTTCTTCGCTTGTC	qRT-PCR
MtNPL-qF	ACAACCGCAAGAGACTAGCA	qRT-PCR
MtNPL-qR	CCTGGCTTAGGATTCACAGGG	qRT-PCR
MtFLS2-qF	ACAACCGCCTCTCAGGATTG	qRT-PCR
MtFLS2-qR	ACATATTTCTGCACCCGGCA	qRT-PCR
PR10-qF	CATTGTTGGAGGTGTTGGCCTT	qRT-PCR
PR10-qR	AGTAACCCTCTATAGCCTTGAA	qRT-PCR
WRKY33-qF	CATGATGTTCCTGCACCACG	qRT-PCR
WRKY33-qR	GGCTCCTCTTTGGCTCTACC	qRT-PCR
Rboh C-qF	ACCTCAGCGTTCACATCCAA	qRT-PCR
Rboh C-qR	CGCTCCATAAGGACCGTCAA	qRT-PCR
Rboh D-qF	ACATGGCTCAGGAGCAAGAC	qRT-PCR
Rboh D-qR	TGAAGAAGGCGTGGAAAGTC	qRT-PCR
MtRBP1-qF	AGGGGCAAGTTCCTTCATTT	qRT-PCR
MtRBP1-qR	AAACGGACGGAAAATGTGAG	qRT-PCR
MtACTIN2-qF	TGGCATCACTCAGTACCTTTCAACAG	qRT-PCR
MtACTIN2-qR	ACCCAAAGCATCAAATAATAAGTCAACC	qRT-PCR
Psoprf-qF	AACTGAAAAACACCTTGGGC	qRT-PCR
Psoprf-qR	CCTGGGTTGTTGAAGTGGTA	qRT-PCR
MtPR1-qF	ATCCCCCAGAACATTGCTCG	qRT-PCR
MtPR1-qR	CCATCCAACACCACTACCCC	qRT-PCR
MtPAL-qF	GAATTGCTTCCCATGATAGTGGTGTTAG	qRT-PCR
MtPAL-qR	GGCATTCAAAAACCTAATTAGCTCC	qRT-PCR
MtPR5-qF	TGGCGTTCAATATGGAGGAAT	qRT-PCR
MtPR5-qR	AGAAGCATCATCATAAGCATAACTG	qRT-PCR
